# Supplementary material for: Different Patterns of Care and Survival Outcomes in Transplant-Centre Managed Patients with Early-Stage HCC: Real-World Data from an Australian Multi-Centre Cohort Study
Source: Cancers (Basel). 2024 May 22;16(11):1966. doi: 10.3390/cancers16111966 (PMC11171392; doi:10.3390/cancers16111966)
Supplement: Supplementary file 1 [file cancers-16-01966-s001.zip]

Archive with 1 entries (1 files):
- cancers-3020325-supplementary.pptx
